# Supplementary material for: ﻿Chimonobambusapleiacantha (Poaceae, Bambusoideae), a new species from southeast Sichuan, China
Source: PhytoKeys. 2024 May 2;241:229–39. doi: 10.3897/phytokeys.241.120017 (PMC11082490; doi:10.3897/phytokeys.241.120017)
Supplement: XML Treatment for Chimonobambusa pleiacantha [file phytokeys.241.120017-treatment1.xml]

<!DOCTYPE tp:taxon-treatment
  PUBLIC "-//TaxonX//DTD Taxonomic Treatment Publishing DTD v0 20100105//EN" "tax-treatment-NSO.dtd">
<tp:taxon-treatment xmlns:tp="http://www.plazi.org/taxpub"><tp:treatment-meta><kwd-group><label>Taxon classification</label><kwd>
              <named-content content-type="kingdom">Plantae</named-content>
            </kwd><kwd>
              <named-content content-type="order">Poales</named-content>
            </kwd><kwd>
              <named-content content-type="family">Poaceae</named-content>
            </kwd></kwd-group><mixed-citation publication-type="journal"><person-group><name><surname>Zhao</surname><given-names>Dan-Dan</given-names></name><name><surname>Yue</surname><given-names>Jin-Jun</given-names></name></person-group><article-title>﻿<italic><tp:taxon-name><tp:taxon-name-part taxon-name-part-type="genus" reg="Chimonobambusa">Chimonobambusa</tp:taxon-name-part><tp:taxon-name-part taxon-name-part-type="species" reg="pleiacantha">pleiacantha</tp:taxon-name-part></tp:taxon-name></italic> (<tp:taxon-name><tp:taxon-name-part taxon-name-part-type="family">Poaceae</tp:taxon-name-part></tp:taxon-name>, <tp:taxon-name><tp:taxon-name-part taxon-name-part-type="subfamily">Bambusoideae</tp:taxon-name-part></tp:taxon-name>), a new species from southeast Sichuan, China</article-title><source>PhytoKeys</source><day>02</day><month>05</month><year>2024</year><volume>241</volume><fpage>229</fpage><lpage>239</lpage><pub-id pub-id-type="doi">10.3897/phytokeys.241.120017</pub-id></mixed-citation></tp:treatment-meta><tp:nomenclature><label>﻿</label><tp:taxon-name>
            <object-id xmlns:xlink="http://www.w3.org/1999/xlink" content-type="arpha" xlink:type="simple">EB338BAE-086B-59EC-A062-28982666B366</object-id>
            <tp:taxon-name-part taxon-name-part-type="genus" reg="Chimonobambusa">Chimonobambusa</tp:taxon-name-part>
            <tp:taxon-name-part taxon-name-part-type="species" reg="pleiacantha">pleiacantha</tp:taxon-name-part>
            <object-id xmlns:xlink="http://www.w3.org/1999/xlink" content-type="ipni" xlink:type="simple">urn:lsid:ipni.org:names:77335475-1</object-id>
          </tp:taxon-name><tp:taxon-authority>D. D. Zhao &amp; J. J. Yue</tp:taxon-authority><tp:taxon-status xmlns:xlink="http://www.w3.org/1999/xlink" xlink:type="simple">sp. nov.</tp:taxon-status><xref ref-type="fig" rid="F1">Figs 1</xref><xref ref-type="fig" rid="F2">, 2</xref><xref ref-type="fig" rid="F3">, 3</xref><xref ref-type="fig" rid="F4">, 4</xref></tp:nomenclature><tp:treatment-sec sec-type="diagnosis" id="SECID0EQFAC"><title>Diagnosis.</title><p><italic><tp:taxon-name><tp:taxon-name-part taxon-name-part-type="genus" reg="Chimonobambusa">Chimonobambusa</tp:taxon-name-part><tp:taxon-name-part taxon-name-part-type="species" reg="pleiacantha">pleiacantha</tp:taxon-name-part></tp:taxon-name></italic> resembles <italic><tp:taxon-name><tp:taxon-name-part taxon-name-part-type="genus" reg="Chimonobambusa">Ch.</tp:taxon-name-part><tp:taxon-name-part taxon-name-part-type="species" reg="tuberculata">tuberculata</tp:taxon-name-part></tp:taxon-name></italic>, but can be effortlessly distinguished by having 4-angled internodes (vs. terete), thicker wall to 4.5–8.5 mm (vs. 2–3 mm), more reclinate and elongated root thorns to 5–8 mm (vs. 2–4 mm), culm internodes with 3 grooves and 2 longitudinal ridges (vs. grooves obscure), persistent culm leaves (vs. deciduous), densely brown-purple setose at the base of culm leaf sheaths together with sheath scar (vs. without dense setae), conspicuously developed and persistent foliage leaf fimbriae to ca. 3–8 mm long (vs. spare and caducous) and foliage leaf blades with white pubescence on the abaxial side (vs. abaxially glabrous). (Table <xref ref-type="table" rid="T1">1</xref>, Fig. <xref ref-type="fig" rid="F5">5</xref>).</p><table-wrap id="T1" position="float" orientation="portrait"><label>Table 1.</label><caption><p>Differences in morphology between <italic><tp:taxon-name><tp:taxon-name-part taxon-name-part-type="genus" reg="Chimonobambusa">Ch.</tp:taxon-name-part><tp:taxon-name-part taxon-name-part-type="species" reg="pleiacantha">pleiacantha</tp:taxon-name-part></tp:taxon-name></italic> and <italic><tp:taxon-name><tp:taxon-name-part taxon-name-part-type="genus" reg="Chimonobambusa">Ch.</tp:taxon-name-part><tp:taxon-name-part taxon-name-part-type="species" reg="tuberculata">tuberculata</tp:taxon-name-part></tp:taxon-name></italic>.</p></caption><table id="TID0ERLAE" rules="all"><tbody><tr><th rowspan="1" colspan="1">Characters</th><th rowspan="1" colspan="1">
                    <italic>
                      <tp:taxon-name><tp:taxon-name-part taxon-name-part-type="genus" reg="Chimonobambusa">Ch.</tp:taxon-name-part><tp:taxon-name-part taxon-name-part-type="species" reg="pleiacantha">pleiacantha</tp:taxon-name-part></tp:taxon-name>
                    </italic>
                  </th><th rowspan="1" colspan="1">
                    <italic>
                      <tp:taxon-name><tp:taxon-name-part taxon-name-part-type="genus" reg="Chimonobambusa">Ch.</tp:taxon-name-part><tp:taxon-name-part taxon-name-part-type="species" reg="tuberculata">tuberculata</tp:taxon-name-part></tp:taxon-name>
                    </italic>
                  </th></tr><tr><td rowspan="1" colspan="1">Culm height</td><td rowspan="1" colspan="1">2–7 m</td><td rowspan="1" colspan="1">3–4 m</td></tr><tr><td rowspan="1" colspan="1">Culm diameter</td><td rowspan="1" colspan="1">0.5–4 cm</td><td rowspan="1" colspan="1">1.2 cm</td></tr><tr><td rowspan="1" colspan="1">Culm internode</td><td rowspan="1" colspan="1">internodes 4-angled, 10–20 cm long, flattened on branch-bearing side, with 3 grooves and 2 longitudinal ridges; wall 4.5–8.5 mm</td><td rowspan="1" colspan="1">internodes terete, 14–18 cm long, grooves indistinct on branch-bearing side; wall 2–3 mm</td></tr><tr><td rowspan="1" colspan="1">Culm intranode</td><td rowspan="1" colspan="1">nodes below mid-culm each with a ring of 4–10 root thorns, root thorns usually slanted downwards and curved at the apex, 5–8 mm long</td><td rowspan="1" colspan="1">nodes below mid-culm each with a ring of 4–12 straight root thorns, 2–4 mm long</td></tr><tr><td rowspan="1" colspan="1">Culm leaf</td><td rowspan="1" colspan="1">persistent</td><td rowspan="1" colspan="1">deciduous</td></tr><tr><td rowspan="1" colspan="1">Culm leaf sheath</td><td rowspan="1" colspan="1">initially yellowish tuberculate setose and densely brown-purple setose at the base together with sheath scar</td><td rowspan="1" colspan="1">initially yellowish-brown adnate setose</td></tr><tr><td rowspan="1" colspan="1">Foliage leaf fimbriae</td><td rowspan="1" colspan="1">6–8 on each shoulder, ca. 3–8 mm long, straight</td><td rowspan="1" colspan="1">sparse and caducous</td></tr><tr><td rowspan="1" colspan="1">Foliage leaf auricle</td><td rowspan="1" colspan="1">present or absent</td><td rowspan="1" colspan="1">absent</td></tr><tr><td rowspan="1" colspan="1">Foliage leaf blade</td><td rowspan="1" colspan="1">oblong lanceolate, 10–30 cm × 1.5–3 cm, abaxially white pubescent, secondary veins 5–7-paired, transverse veins indistinct</td><td rowspan="1" colspan="1">lanceolate, 19–25 cm × 2–3 cm, abaxially glabrous, secondary veins 6–9-paired, transverse veins distinct</td></tr><tr><td rowspan="1" colspan="1">New shoot</td><td rowspan="1" colspan="1">September to October</td><td rowspan="1" colspan="1">August to September</td></tr><tr><td rowspan="1" colspan="1">Habitat and distribution</td><td rowspan="1" colspan="1">on the hillside or under the forest at altitudes of 1000–1500 m, Xingwen County, southeast Sichuan</td><td rowspan="1" colspan="1">on the hillside at the elevation of 1300–1450 m, Yongshan County, Yunnan</td></tr></tbody></table></table-wrap></tp:treatment-sec><tp:treatment-sec sec-type="material" id="SECID0EHMAC"><title>Type.</title><p>China. Sichuan: Xingwen County, Jiusi Township, Fangbei Village. <named-content xmlns:xlink="http://www.w3.org/1999/xlink" content-type="dwc:verbatimCoordinates" xlink:type="simple"><named-content content-type="geo-json" specific-use="{&#34;type&#34;:&#34;Point&#34;,&#34;coordinates&#34;:[105.040278,28.105278]}" id="NCID0EQMAC" xlink:type="simple">28°6′19″N, 105°2′25″E</named-content></named-content>, 1344 m alt., 16 October 2023, D. D. Zhao &amp; J. J. Yue 23101 (holotype: Herbarium of Anji Bamboo Exposition Garden!; isotypes: Herbarium of Research Institute of Subtropical Forestry, Chinese Academy of Forestry!).</p></tp:treatment-sec><tp:treatment-sec sec-type="description" id="SECID0EVMAC"><title>Description.</title><p>Shrubby bamboo. Rhizomes amphipodial. Culms 2–7 m tall, 0.5–4 cm in diam., erect; internodes 4-angled, 10–20 cm long, flattened on branch-bearing side, with 3 grooves and 2 longitudinal ridges; wall 4.5–8.5 mm. Intranodes 1–2 mm long, nodes below mid-culm each usually with a ring of 4–10 root thorns, root thorns usually slanted downwards and curved at the apex, rarely horizontally arranged, 5–8 mm long. Branches usually 3 per node, sometimes 4–5 on upper nodes. Young culms green, initially white pubescent and tuberculate hispid, later verrucose, rough; old culms dark green. Sheath scar initially with a densely upward brown-purple setose ring. Culm leaves shorter or longer than internodes, persistent; sheaths thinly papery or papery, yellowish-white when fresh and tinged with purplish-red towards apex, abaxially initially yellowish tuberculate setose and densely brown-purple setose at the base together with sheath scar, margins faint yellow ciliate; transverse veins indistinct; auricles and ligule both absent; fimbriae absent; blade erect, 0.5–1mm long. Foliage leaves 3–5 per ultimate branch; sheaths abaxially glabrous, upper margins ciliate; fimbriae developed, neatly arranged, 6–8 on each shoulder, straight, ca. 3–8 mm long; auricles present or absent; ligule ca. 0.5 mm; petiole 2–3 mm long; blades oblong lanceolate, 10–30 cm × 1.5–3 cm, abaxially greyish-green and white pubescent, secondary veins 5–7-paired, transverse veins indistinct, margins serrulate. New shoots from September to October are prone to browning after harvesting. Inflorescence unknown.</p></tp:treatment-sec><tp:treatment-sec sec-type="Vernacular names" id="SECID0E1MAC"><title>Vernacular names.</title><p>毛刺竹(Chinese name), máo cì zhú (Chinese Pinyin); 刺竹(Local common name), cì zhú (Chinese Pinyin).</p></tp:treatment-sec><tp:treatment-sec sec-type="distribution" id="SECID0E6MAC"><title>Distribution and habitat.</title><p><italic><tp:taxon-name><tp:taxon-name-part taxon-name-part-type="genus" reg="Chimonobambusa">Chimonobambusa</tp:taxon-name-part><tp:taxon-name-part taxon-name-part-type="species" reg="pleiacantha">pleiacantha</tp:taxon-name-part></tp:taxon-name></italic> was found in Xingwen County, southeast Sichuan Province, China, growing on the hillside or under the forest at altitudes of 1000–1500 m. (Fig. <xref ref-type="fig" rid="F1">1</xref>)</p><fig id="F1" position="float" orientation="portrait"><object-id xmlns:xlink="http://www.w3.org/1999/xlink" content-type="doi" xlink:type="simple">10.3897/phytokeys.241.120017.figure1</object-id><object-id xmlns:xlink="http://www.w3.org/1999/xlink" content-type="arpha" xlink:type="simple">C1D7A2F9-62F4-58ED-A1A4-9706F1C4D41B</object-id><label>Figure 1.</label><caption><p>Distribution (A, the yellow circle showing its distribution area) and habitat (B) of <italic><tp:taxon-name><tp:taxon-name-part taxon-name-part-type="genus" reg="Chimonobambusa">Ch.</tp:taxon-name-part><tp:taxon-name-part taxon-name-part-type="species" reg="pleiacantha">Pleiacantha</tp:taxon-name-part></tp:taxon-name></italic>.</p></caption><graphic xmlns:xlink="http://www.w3.org/1999/xlink" xlink:href="phytokeys-241-229_article-120017__-g001.jpg" position="float" orientation="portrait" xlink:type="simple" id="oo_1041283.jpg"><uri content-type="original_file" xlink:type="simple">https://binary.pensoft.net/fig/1041283</uri></graphic></fig></tp:treatment-sec><tp:treatment-sec sec-type="conservation status" id="SECID0EMOAC"><title>Conservation status.</title><p><italic><tp:taxon-name><tp:taxon-name-part taxon-name-part-type="genus" reg="Chimonobambusa">Chimonobambusa</tp:taxon-name-part><tp:taxon-name-part taxon-name-part-type="species" reg="pleiacantha">pleiacantha</tp:taxon-name-part></tp:taxon-name></italic> grows under mixed forests in the south-western mountainous area of Xingwen County with quite a number of populations involving large areas of both wild and cultivated groups. Additionally, the local government attaches great importance to the scientific development of bamboo resources, so it can be effectively protected. Thus, we tentatively assessed it as “Least Concern” (IUCN 2022).</p><fig id="F2" position="float" orientation="portrait"><object-id xmlns:xlink="http://www.w3.org/1999/xlink" content-type="doi" xlink:type="simple">10.3897/phytokeys.241.120017.figure2</object-id><object-id xmlns:xlink="http://www.w3.org/1999/xlink" content-type="arpha" xlink:type="simple">4F06365D-89B7-5382-A746-29EEDDEEBA76</object-id><label>Figure 2.</label><caption><p><italic><tp:taxon-name><tp:taxon-name-part taxon-name-part-type="genus" reg="Chimonobambusa">Ch.</tp:taxon-name-part><tp:taxon-name-part taxon-name-part-type="species" reg="pleiacantha">pleiacantha</tp:taxon-name-part></tp:taxon-name></italic><bold>A</bold> the branch of middle culm <bold>B</bold> the base of culm leaf sheath and the internode of young culm <bold>C</bold> the long oval buds on node <bold>D</bold> the decurved root thorns <bold>E, F</bold> cross section of old culm <bold>G</bold> culm leaf <bold>H</bold> ultimate branch and foliage leaves <bold>I</bold> details of foliage leaf sheath.</p></caption><graphic xmlns:xlink="http://www.w3.org/1999/xlink" xlink:href="phytokeys-241-229_article-120017__-g002.jpg" position="float" orientation="portrait" xlink:type="simple" id="oo_1041284.jpg"><uri content-type="original_file" xlink:type="simple">https://binary.pensoft.net/fig/1041284</uri></graphic></fig><fig id="F3" position="float" orientation="portrait"><object-id xmlns:xlink="http://www.w3.org/1999/xlink" content-type="doi" xlink:type="simple">10.3897/phytokeys.241.120017.figure3</object-id><object-id xmlns:xlink="http://www.w3.org/1999/xlink" content-type="arpha" xlink:type="simple">F136BCDF-08ED-587A-BFC3-F9D9B87DA781</object-id><label>Figure 3.</label><caption><p><italic><tp:taxon-name><tp:taxon-name-part taxon-name-part-type="genus" reg="Chimonobambusa">Ch.</tp:taxon-name-part><tp:taxon-name-part taxon-name-part-type="species" reg="pleiacantha">pleiacantha</tp:taxon-name-part></tp:taxon-name></italic><bold>A</bold> clump <bold>B</bold> internodes of lower culm, showing persistent culm leaves <bold>C</bold> a node, showing bud complements and setaceous sheath scar <bold>D</bold> rhizomes <bold>E</bold> decurved and elongated root thorns <bold>F</bold> branches of the mid-culm <bold>G</bold> foliage leaves in adaxial view, showing blades, sheaths and fimbriae.</p></caption><graphic xmlns:xlink="http://www.w3.org/1999/xlink" xlink:href="phytokeys-241-229_article-120017__-g003.jpg" position="float" orientation="portrait" xlink:type="simple" id="oo_1041285.jpg"><uri content-type="original_file" xlink:type="simple">https://binary.pensoft.net/fig/1041285</uri></graphic></fig><fig id="F4" position="float" orientation="portrait"><object-id xmlns:xlink="http://www.w3.org/1999/xlink" content-type="doi" xlink:type="simple">10.3897/phytokeys.241.120017.figure4</object-id><object-id xmlns:xlink="http://www.w3.org/1999/xlink" content-type="arpha" xlink:type="simple">375CE293-07BD-5367-B48F-6379FF6AB8D7</object-id><label>Figure 4.</label><caption><p><italic><tp:taxon-name><tp:taxon-name-part taxon-name-part-type="genus" reg="Chimonobambusa">Ch.</tp:taxon-name-part><tp:taxon-name-part taxon-name-part-type="species" reg="pleiacantha">pleiacantha</tp:taxon-name-part></tp:taxon-name></italic><bold>A–C</bold> shoots, showing fresh culm leaf sheaths yellowish-white, apically purplish-red <bold>D</bold> the abaxial side of culm leaf sheath, with yellowish tuberculate setae <bold>E</bold> the lateral side of culm leaf sheath, showing margins with faint yellow cilia <bold>F</bold> the base of culm leaf sheath, with densely brown-purple setae <bold>G</bold> upper part of culm leaf in adaxial view, showing absent ligule and auricles <bold>H</bold> upper part of culm leaf in abaxial view, showing shorter blade.</p></caption><graphic xmlns:xlink="http://www.w3.org/1999/xlink" xlink:href="phytokeys-241-229_article-120017__-g004.jpg" position="float" orientation="portrait" xlink:type="simple" id="oo_1041286.jpg"><uri content-type="original_file" xlink:type="simple">https://binary.pensoft.net/fig/1041286</uri></graphic></fig></tp:treatment-sec><tp:treatment-sec sec-type="phenology" id="SECID0EQCAE"><title>Phenology.</title><p>Bamboo shoots developed in September and October.</p></tp:treatment-sec><tp:treatment-sec sec-type="etymology" id="SECID0EVCAE"><title>Etymology.</title><p>The specific epithet “<tp:taxon-name><tp:taxon-name-part taxon-name-part-type="genus" reg="Chimonobambusa"/><tp:taxon-name-part taxon-name-part-type="species" reg="pleiacantha">pleiacantha</tp:taxon-name-part></tp:taxon-name>” refers to the back of the bamboo sheaths with many spines.</p><fig id="F5" position="float" orientation="portrait"><object-id xmlns:xlink="http://www.w3.org/1999/xlink" content-type="doi" xlink:type="simple">10.3897/phytokeys.241.120017.figure5</object-id><object-id xmlns:xlink="http://www.w3.org/1999/xlink" content-type="arpha" xlink:type="simple">6DD4CB83-0588-5BEB-BFB1-D45BFE8A845D</object-id><label>Figure 5.</label><caption><p>Comparisons of partial key morphological characters between <italic><tp:taxon-name><tp:taxon-name-part taxon-name-part-type="genus" reg="Chimonobambusa">Ch.</tp:taxon-name-part><tp:taxon-name-part taxon-name-part-type="species" reg="pleiacantha">pleiacantha</tp:taxon-name-part></tp:taxon-name></italic> and <italic><tp:taxon-name><tp:taxon-name-part taxon-name-part-type="genus" reg="Chimonobambusa">Ch.</tp:taxon-name-part><tp:taxon-name-part taxon-name-part-type="species" reg="tuberculata">tuberculata</tp:taxon-name-part></tp:taxon-name></italic>.</p></caption><graphic xmlns:xlink="http://www.w3.org/1999/xlink" xlink:href="phytokeys-241-229_article-120017__-g005.jpg" position="float" orientation="portrait" xlink:type="simple" id="oo_1041287.jpg"><uri content-type="original_file" xlink:type="simple">https://binary.pensoft.net/fig/1041287</uri></graphic></fig></tp:treatment-sec></tp:taxon-treatment>
